# Supplementary material for: Mutation-agnostic RNA interference with engineered replacement rescues Tmc1-related hearing loss
Source: Life Sci Alliance. 2022 Dec 27;6(3):e202201592. doi: 10.26508/lsa.202201592 (PMC9795038; doi:10.26508/lsa.202201592)
Supplement: Supplementary file 1 [file LSA-2022-01592_TableS1.xlsx]

## Sheet: S1. Fig_3B statistical analyses
Timepoint	Frequency	Mean ABR threshold		p value
		AAV2/9 replacement alone	AAV2/9 RNAi + replacement
4 weeks	Click	48.9	52	0.25
4 weeks	8 kHz	37.2	37	0.94
4 weeks	16 kHz	62.2	53.5	0.036
4 weeks	24 kHz	57.8	54.5	0.63
4 weeks	32 kHz	76.1	76	0.97
8 weeks	Click	49.4	51	0.65
8 weeks	8 kHz	37.8	39	0.74
8 weeks	16 kHz	67.2	69	0.67
8 weeks	24 kHz	61.7	61	0.93
8 weeks	32 kHz	77.8	79	0.71
12 weeks	Click	52.2	52	0.95
12 weeks	8 kHz	53.3	45	0.2
12 weeks	16 kHz	77.8	73	0.28
12 weeks	24 kHz	76.7	65	0.04
12 weeks	32 kHz	83.9	79.5	0.21
16 weeks	Click	58.3	51	0.062
16 weeks	8 kHz	64.4	47	0.041
16 weeks	16 kHz	89.4	72.5	<0.0001
16 weeks	24 kHz	83.9	67.5	0.0065
16 weeks	32 kHz	85.6	78	0.015
20 weeks	Click	60	52.5	0.084
20 weeks	8 kHz	67.8	51.5	0.06
20 weeks	16 kHz	91.1	77	0.0008
20 weeks	24 kHz	89.4	78.5	0.0055
20 weeks	32 kHz	88.9	83.5	0.017
