# Supplementary material for: Mutation-agnostic RNA interference with engineered replacement rescues Tmc1-related hearing loss
Source: Life Sci Alliance. 2022 Dec 27;6(3):e202201592. doi: 10.26508/lsa.202201592 (PMC9795038; doi:10.26508/lsa.202201592)
Supplement: Supplementary file 2 [file LSA-2022-01592_TableS2.xlsx]

## Sheet: S2. Fig_3C statistical analyses
Frequency	Mean DPOAE threshold				p value	Multiple comparisons testing
	WT control	AAV2/9 RNAi + replacement	AAV2/9 replacement only	Bth/+ control		WT vs RNAi + replacement	WT vs replacement alone	WT vs. Bth/+ control	RNAi + replacement vs replacement alone	RNAi + replacement vs Bth/+ control	Replacement alone vs Bth/+ control
4 kHz	60	67	68.9	66	0.49	0.6	0.42	0.79	0.98	1	0.96
8 kHz	32	43	42.2	44	0.26	0.28	0.35	0.32	1	1	0.99
16 kHz	34	43	44.4	50	0.09	0.35	0.24	0.07	0.99	0.56	0.74
32 kHz	56	77	77.2	84	0.0003	0.0013	0.016	0.0002	0.66	0.2	0.11
