# Supplementary material for: Mutation-agnostic RNA interference with engineered replacement rescues Tmc1-related hearing loss
Source: Life Sci Alliance. 2022 Dec 27;6(3):e202201592. doi: 10.26508/lsa.202201592 (PMC9795038; doi:10.26508/lsa.202201592)
Supplement: Supplementary file 3 [file LSA-2022-01592_TableS3.xlsx]

## Sheet: S3. Fig_3D statistical analyses
Timepoint	Frequency	Mean ABR threshold			p value	Multiple comparisons testing
		AAV2/9 RNAi + replacement	AAV2/2 RNAi + replacement	AAV2/2 RNAi + replacement w/ WPRE		AAV2/2 RNAi + replacement vs AAV2/9 RNAi + replacement	AAV2/2 RNAi + replacement vs AAV2/2 RNAi + replacement w/ WPRE	AAV2/2 RNAi + replacement w/ WPRE vs AAV2/9 RNAi + replacement
4 weeks	Click	52	54.4	62.5	0.001	0.61	0.014	0.0009
4 weeks	8 kHz	37	37.5	51.9	0.014	0.99	0.025	0.02
4 weeks	16 kHz	53.5	30	49.4	0.0001	0.0001	0.0013	0.77
4 weeks	24 kHz	54.5	33.8	52.5	0.0009	0.0012	0.005	0.92
4 weeks	32 kHz	76	75.6	75	0.95	0.99	0.98	0.94
8 weeks	Click	51	51.9	68.8	0.0003	0.97	0.0015	0.0005
8 weeks	8 kHz	39	34.4	61.9	0.0012	0.31	0.0072	0.019
8 weeks	16 kHz	69	27.5	58.8	<0.0001	<0.0001	0.0026	0.37
8 weeks	24 kHz	61	33.8	62.5	<0.0001	0.0002	0.0002	0.96
8 weeks	32 kHz	79	71.3	76.9	0.23	0.29	0.54	0.7
12 weeks	Click	52	48.1	71.9	0.0012	0.42	0.0032	0.0082
12 weeks	8 kHz	45	35	68.1	0.0023	0.12	0.0076	0.057
12 weeks	16 kHz	73	30	62.5	<0.0001	<0.0001	<0.0001	0.15
12 weeks	24 kHz	65	39.4	69.4	0.0002	0.0012	0.0004	0.77
12 weeks	32 kHz	79.5	74.4	77.5	0.37	0.34	0.69	0.84
16 weeks	Click	51	48.8	75.6	<0.0001	0.9	0.0001	0.0002
16 weeks	8 kHz	47	33.4	70.6	0.0004	0.21	0.0003	0.013
16 weeks	16 kHz	72.5	31.3	70	<0.0001	<0.0001	<0.0001	0.86
16 weeks	24 kHz	67.5	44.4	75	0.0037	0.041	0.0093	0.24
16 weeks	32 kHz	78	75	81.9	0.15	0.63	0.13	0.46
20 weeks	Click	52.5	51.3	75.6	0.0065	0.97	0.0099	0.014
20 weeks	8 kHz	51.5	35	71.3	0.0013	0.039	0.0067	0.15
20 weeks	16 kHz	77	36.3	70	<0.0001	<0.0001	<0.0001	0.45
20 weeks	24 kHz	78.5	45.6	77.5	0.0039	0.0067	0.0088	0.98
20 weeks	32 kHz	83.5	77.5	82.5	0.22	0.22	0.38	0.96
