# Supplementary material for: Mutation-agnostic RNA interference with engineered replacement rescues Tmc1-related hearing loss
Source: Life Sci Alliance. 2022 Dec 27;6(3):e202201592. doi: 10.26508/lsa.202201592 (PMC9795038; doi:10.26508/lsa.202201592)
Supplement: Supplementary file 4 [file LSA-2022-01592_TableS4.xlsx]

## Sheet: S4. Fig_3E statistical analyses
Frequency	Mean DPOAE threshold (20 weeks)					p value	Multiple comparisons testing
	WT control	AAV2/2 RNAi + replacement	AAV2/9 RNAi + replacement	AAV2/2 RNAi + replacement w/ WPRE	Bth/+ control		AAV2/2 RNAi + replacement vs Bth/+ control	AAV2/2 RNAi + replacement vs WT	AAV2/9 RNAi + replacement vs Bth/+ control	AAV2/9 RNAi + replacement vs WT	AAV2/2 RNAi + replacement w/ WPRE vs WT	AAV2/2 RNAi + replacement w/ WPRE vs Bth/+ control	AAV2/2 RNAi + replacement vs AAV2/9 RNAi + replacement	AAV2/9 RNAi + replacement vs AAV2/2 RNAi + replacement w/ WPRE	AAV2/2 RNAi + replacement vs AAV2/2 RNAi + replacement w/ WPRE	WT vs. Bth/+ control
4 kHz	60	57.5	67	70	66	0.098	0.48	0.99	1	0.62	0.42	0.95	0.2	0.97	0.14	0.83
8 kHz	32	42.5	43	48	44	0.24	1	0.47	1	0.39	0.18	0.98	1	0.92	0.91	0.44
16 kHz	34	33.75	43	56	50	0.0036	0.073	1	0.74	0.52	0.019	0.89	0.35	0.18	0.0068	0.14
32 kHz	56	61.25	77	84	84	<0.0001	0.0006	0.81	0.58	0.001	0.0002	1	0.0049	0.58	0.0006	0.0002
