# Supplementary material for: Mutation-agnostic RNA interference with engineered replacement rescues Tmc1-related hearing loss
Source: Life Sci Alliance. 2022 Dec 27;6(3):e202201592. doi: 10.26508/lsa.202201592 (PMC9795038; doi:10.26508/lsa.202201592)
Supplement: Supplementary file 5 [file LSA-2022-01592_TableS5.xlsx]

## Sheet: S5. Fig_4B statistical analyses
Position	n IHC per 400 um (mean)					p value	Multiple comparisons testing
	AAV2/9 replacement alone (7)	AAV2/9 RNAi + replacement (9)	AAV2/2 RNAi + replacement (8)	AAV2/2 RNAi + replacement w/ WPRE (8)	Bth/+ control (6)		AAV2/9 replacement alone vs. AAV2/9 RNAi + replacement	AAV2/9 replacement alone vs. AAV2/2 RNAi + replacement	AAV2/9 replacement alone vs. AAV2/2 RNAi + repalcement w/ WPRE	AAV2/9 replacement alone vs. Bth/+ control	AAV2/9 RNAi + replacement vs. AAV2/2 RNAi + replacement	AAV2/9 RNAi + replacement vs. AAV2/2 RNAi + repalcement w/ WPRE	AAV2/9 RNAi + replacement vs. Bth/+ control	AAV2/2 RNAi + replacement vs. AAV2/2 RNAi + repalcement w/ WPRE	AAV2/2 RNAi + replacement vs. Bth/+ control	AAV2/2 RNAi + repalcement w/ WPRE vs. Bth/+ control
Apex	46.5714	50.2222	48.8571	17.875	33.5	0.0002	0.5278	0.9794	0.007	0.0884	0.991	0.0052	0.0381	0.0056	0.0449	0.2619
Mid	33.3333	44.8889	48.1667	25.75	0.333333	<0.0001	0.3284	0.1405	0.9537	0.0053	0.9581	0.0886	<0.0001	0.0422	<0.0001	0.0218
Base	21.1429	30.8889	42.25	29.125	0	<0.0001	0.3099	0.0021	0.5332	0.0045	0.1511	0.9959	<0.0001	0.0835	<0.0001	<0.0001
