# Supplementary material for: Mutation-agnostic RNA interference with engineered replacement rescues Tmc1-related hearing loss
Source: Life Sci Alliance. 2022 Dec 27;6(3):e202201592. doi: 10.26508/lsa.202201592 (PMC9795038; doi:10.26508/lsa.202201592)
Supplement: Supplementary file 6 [file LSA-2022-01592_TableS6.xlsx]

## Sheet: S6. Fig_4C statistical analyses
Position	n OHC per 400 um (mean)					p value	Multiple comparisons testing
	AAV2/9 replacement alone (7)	AAV2/9 RNAi + replacement (9)	AAV2/2 RNAi + replacement (8)	AAV2/2 RNAi + replacement w/ WPRE (8)	Bth/+ control (6)		AAV2/9 replacement alone vs. AAV2/9 RNAi + replacement	AAV2/9 replacement alone vs. AAV2/2 RNAi + replacement	AAV2/9 replacement alone vs. AAV2/2 RNAi + repalcement w/ WPRE	AAV2/9 replacement alone vs. Bth/+ control	AAV2/9 RNAi + replacement vs. AAV2/2 RNAi + replacement	AAV2/9 RNAi + replacement vs. AAV2/2 RNAi + repalcement w/ WPRE	AAV2/9 RNAi + replacement vs. Bth/+ control	AAV2/2 RNAi + replacement vs. AAV2/2 RNAi + repalcement w/ WPRE	AAV2/2 RNAi + replacement vs. Bth/+ control	AAV2/2 RNAi + repalcement w/ WPRE vs. Bth/+ control
Apex	149.667	152.125	156.286	152	155.6	0.7	>0.9999	0.968	>0.9999	0.9878	0.8509	>0.9999	0.9742	0.9907	>0.9999	0.9986
Mid	161.167	162	163	159.125	158.167	0.52	>0.9999	0.8814	>0.9999	0.9213	0.9997	>0.9999	0.8547	0.9989	0.5945	>0.9999
Base	77.5714	85.4444	129.25	91	81.6667	<0.0001	0.8934	<0.0001	0.6348	0.9928	0.0001	0.9725	0.9935	0.0024	0.0002	0.8811
